# Supplementary material for: RALBP1 in Oxidative Stress and Mitochondrial Dysfunction in Alzheimer’s Disease
Source: Cells. 2021 Nov 10;10(11):3113. doi: 10.3390/cells10113113 (PMC8620796; doi:10.3390/cells10113113)
Supplement: Supplementary file 1 [file cells-10-03113-s001.zip]

Archive with 1 entries (1 files):
- cells-1457030-supplementary.pdf
